# Supplementary material for: Recycling of the actin monomer pool limits the lifetime of network turnover
Source: EMBO J. 2023 Mar 13;42(9):e112717. doi: 10.15252/embj.2022112717 (PMC10152149; doi:10.15252/embj.2022112717)
Supplement: Supplementary file 6 — Movie EV5 [file EMBJ-42-e112717-s012.zip]

Archive with 2 entries (2 files):
- Movie EV5.avi
- Movie EV5.docx
