# Supplementary material for: Recycling of the actin monomer pool limits the lifetime of network turnover
Source: EMBO J. 2023 Mar 13;42(9):e112717. doi: 10.15252/embj.2022112717 (PMC10152149; doi:10.15252/embj.2022112717)
Supplement: Supplementary file 10 — Movie EV9 [file EMBJ-42-e112717-s008.zip]

Archive with 6 entries (5 files):
- Movie EV9/
- __MACOSX/._Movie EV9
- Movie EV9/Movie EV9.avi
- __MACOSX/Movie EV9/._Movie EV9.avi
- Movie EV9/Movie EV9.docx
- __MACOSX/Movie EV9/._Movie EV9.docx
