# Supplementary material for: Recycling of the actin monomer pool limits the lifetime of network turnover
Source: EMBO J. 2023 Mar 13;42(9):e112717. doi: 10.15252/embj.2022112717 (PMC10152149; doi:10.15252/embj.2022112717)
Supplement: Supplementary file 11 — Movie EV10 [file EMBJ-42-e112717-s002.zip]

Archive with 6 entries (5 files):
- Movie EV10/
- __MACOSX/._Movie EV10
- Movie EV10/Movie EV10.avi
- __MACOSX/Movie EV10/._Movie EV10.avi
- Movie EV10/Movie EV10.docx
- __MACOSX/Movie EV10/._Movie EV10.docx
